# Supplementary material for: Knockdown of PEX16 Induces Autophagic Degradation of Peroxisomes
Source: Int J Mol Sci. 2021 Jul 26;22(15):7989. doi: 10.3390/ijms22157989 (PMC8348608; doi:10.3390/ijms22157989)
Supplement: Supplementary file 1 [file ijms-22-07989-s001.zip]

Archive with 1 entries (1 files):
- ijms-1269962-supplementary.pdf
